# Supplementary material for: Antimony resistance and gene expression in Leishmania: spotlight on molecular and proteomic aspects
Source: Parasitology. 2023 Nov 28;151(1):1–14. doi: 10.1017/S0031182023001129 (PMC10941051; doi:10.1017/S0031182023001129)
Supplement: Madusanka et al. supplementary material [file S0031182023001129sup001.xlsx]

## Sheet: Sheet1
Supplememtary data
S1; Antimony response related genes in different Leishmania species
Gene name	Leishmania Species	Gene ID
ABC-thiol transporter-MRPA	Leishmania major	ID: 5651985
	Leishmania infantum	ID: 5069129
	Leishmania braziliensis	ID: 5415674
	Leishmania panamensis	ID: 22575232
Aquaglyceroporin- AQP1	Leishmania major	ID: 5653931
	Leishmania infantum	ID: 5071311
	Leishmania braziliensis	ID: 5417908
	Leishmania panamensis	ID: 22577428
γ-glutamylcysteine synthetase	Leishmania major	ID: 5651098 (putative)
	Leishmania infantum	ID: 5068389
	Leishmania donovani	ID: 13385990 (putative)
	Leishmania mexicana	ID: 13447699 (putative)
	Leishmania braziliensis	ID: 5414629 (putative)
	Leishmania panamensis	ID: 22574052 (putative)
Mitogen activated protein kinase	Leishmania major	ID: 5649618 (putative),ID: 5651254 (putative), ID: 5655336 (putative)
	Leishmania infantum	ID: 5073632 (putative), ID: 5071185 (putative), ID: 5070925 (putative)
	Leishmania mexicana	ID: 13451658 (putative), ID: 13451539 (putative), ID: 13448222 (putative)
Ornithine decarboxylase	Leishmania major	ID: 5649918 (putative)
	Leishmania infantum	ID: 10966007 (putative)
	Leishmania mexicana	ID: 13454951 (putative)
	Leishmania donovani	ID: 13389868 (putative)
	Leishmania braziliensis	ID: 5413571 (putative)
	Leishmania panamensis	ID: 22573035 (putative)
Trypanothione reductase	Leishmania infantum	ID: 5066544
	Leishmania donovani	ID: 13391295
	Leishmania major	ID: 5648897
	Leishmania mexicana	ID: 13453071
	Leishmania braziliensis	ID: 5412766
	Leishmania panamensis	ID: 22572112
Thiol-dependent reductase 1- TDR1	Leishmania major	ID: 5654365
	Leishmania infantum	ID: 5072181
	Leishmania donovani	ID: 13392247
	Leishmania mexicana	ID: 13453789
	Leishmania braziliensis	ID: 5417961
	Leishmania panamensis	ID: 22578181
Tryparedoxin peroxidase	Leishmania mexicana	ID: 13449969, ID: 13449966
	Leishmania major	ID: 5650497, ID: 5650495, ID: 5650493
	Leishmania infantum	ID: 5067840, ID: 5067838, ID: 5067836,
	Leishmania donovani	ID: 13393023, ID: 13393020,
Heat shock protein-60	Leishmania major	ID: 5655460, ID: 5655459,
	Leishmania infantum	ID: 5073898, ID: 5073897,
	Leishmania donovani	ID: 13388215, ID: 13388214,
	Leishmania mexicana	ID: 13448006, ID: 13448005,
	Leishmania braziliensis	ID: 5419820, ID: 5419819
Heat shock protein-70	Leishmania major	ID: 5653497 (putative)
	Leishmania infantum	ID: 5070517 (putative)
	Leishmania donovani	ID: 13387136 (putative)
	Leishmania mexicana	ID: 13450222 (putative)
	Leishmania panamensis	ID: 22577300 (putative), ID: 22577295 (putative), ID: 22576742 (putative)
	Leishmania braziliensis	ID: 5417209 (putative)
Heat shock protein-83	Leishmania donovani	ID: 13392256
	Leishmania major	ID: 5654425, ID: 5654424, ID: 5654423
	Leishmania infantum	ID: 10966521, ID: 10966111, ID: 10966023
	Leishmania mexicana	ID: 13453800, ID: 13453799, ID: 13453798
	Leishmania braziliensis	ID: 5418737, ID: 5418738, ID: 5418736
	Leishmania panamensis	ID: 22578190
H1
H2A	Leishmania infantum	ID: 10966262,
	Leishmania donovani	ID: 13386436
	Leishmania mexicana	ID: 13453962
	Leishmania braziliensis	ID: 5415379
H4	Leishmania major	ID: 5655254, ID: 5654259, ID: 5652728
	Leishmania infantum	ID: 5073707, ID: 5073031, ID: 5071703
	Leishmania donovani	ID: 13392983, ID: 13391774, ID: 13388832
	Leishmania mexicana	ID: 13453940, ID: 13453242, ID: 13451815
	Leishmania braziliensis	ID: 5419608, ID: 5419602, ID: 5419597
	Leishmania panamensis	ID: 22579030, ID: 22578623, ID: 22577734
Pentamidine resistance protein 1	Leishmania donovani	ID: 13389411
	Leishmania major	ID: 5654074
	Leishmania infantum	ID: 5071490
	Leishmania panamensis	ID: 22577562
	Leishmania braziliensis	ID: 5418071
Promastigote surface antigen protein-(PSA)	Leishmania major	ID: 5649975, ID: 5649971
	Leishmania mexicana	ID: 13454927, ID: 13454925
As/Sb Reductase- ACR2	Leishmania major	ID: 5656394
	Leishmania infantum	ID: 5072028 (putative)
